# Supplementary material for: Changes in Head and Pelvic Movement Symmetry after Diagnostic Anaesthesia: Interactions between Subjective Judgement Categories and Commonly Applied Blocks
Source: Animals (Basel). 2023 Dec 6;13(24):3769. doi: 10.3390/ani13243769 (PMC10740945; doi:10.3390/ani13243769)
Supplement: Supplementary file 1 [file animals-13-03769-s001.zip]

Archive with 1 entries (1 files):
- animals-2705597-supplementary.pdf
